# Supplementary material for: Contemporary preclinical mouse models for pediatric rhabdomyosarcoma: from bedside to bench to bedside
Source: Front Oncol. 2024 Feb 2;14:1333129. doi: 10.3389/fonc.2024.1333129 (PMC10869630; doi:10.3389/fonc.2024.1333129)
Supplement: Supplementary file 1 [file Table_1.xlsx]

## Sheet: Sheet1
Nr.	PMID	Author	Year
1	36826025	Gutierrez et al.	2023
2	36797054	Collao et al.	2023
3	37115930	Shah et al.	2023
4	36768928	Timpanaro et al.	2023
5	36114629	Gasparini et al.	2023
6	36715427	Wunker et al.	2023
7	36816948	Donovan et al.	2023
8	36322002	Hebron et al.	2023
9	36503069	Regenold et al.	2023
10	34942120	Rossi et al.	2022
11	35174853	Nakahata et al.	2022
12	34240504	Fang et al.	2022
13	35947641	Macha et al.	2022
14	36265118	Ruhen et al.	2022
15	36097178	Fiorito et al.	2022
16	36127469	Machado et al.	2022
17	35877472	Sullivan et al.	2022
18	35450020	Ghilu et al.	2022
19	35012940	Choo et al.	2022
20	35108532	Hsu et al.	2022
21	36612255	Pandya et al.	2022
22	36037042	Kovach et al.	2022
23	34997696	Kallenbach et al.	2022
24	35731577	Wagner et al.	2022
25	37146302	Xie et al.	2022
26	34897678	Nachiyappan et al.	2022
27	35377480	Yin et al.	2022
28	35472745	Srivastava et al.	2022
29	34974029	Pascual-Pasto et al.	2022
30	35835042	Halamish et al.	2022
31	32973362	Pruller et al.	2021
32	33158997	Kowalczyk et al.	2021
33	33168646	Dasgupta et al.	2021
34	33199827	Pham et al.	2021
35	33277444	Shrestha et al.	2021
36	33420019	Pomella et al.	2021
37	33490904	Singh et al.	2021
38	33553430	Peng et al.	2021
39	33561428	Toyomoto et al.	2021
40	33585217	D’Agostino et al.	2021
41	33619171	Kendsersky et al.	2021
42	33671425	Petrilli et al.	2021
43	33816783	Kubo et al.	2021
44	33837665	Castillo-Ecija et al.	2021
45	33853867	Cleary et al.	2021
46	33859303	Rademacher et al.	2021
47	33859749	Jardim-Perassi et al.	2021
48	34086347	Ting et al.	2021
49	34094709	Skrzypek et al.	2021
50	34197033	Wagner et al.	2021
51	34329950	Manzella et al.	2021
52	34421639	Pozzo et al.	2021
53	34462275	Wang et al.	2021
54	34472721	Miyagaki et al.	2021
55	34535684	Langdon et al.	2021
56	34573355	Generali et al.	2021
57	34639012	Cassandri et al.	2021
58	34659903	Sun et al.	2021
59	34884726	Giralt et al.	2021
60	34906197	Shrestha et al.	2021
61	34948179	Ragab et al.	2021
62	33765443	Kaczanowska et al.	2021
63	33979259	Rossetti et al.	2021
64	34453478	Kurmasheva et al.	2021
65	31888889	Ommer et al.	2020
66	31927611	Ghilu et al.	2020
67	31941033	Skoda et al.	2020
68	32060262	Liu et al.	2020
69	32184294	Robles et al.	2020
70	32269740	Wang et al.	2020
71	32098189	Sims et al.	2020
72	32207565	Harrison et al.	2020
73	32363002	Pham et al.	2020
74	32548076	Ashton et al.	2020
75	32560527	Troitskaya et al.	2020
76	32801295	Alcon et al.	2020
77	32810522	Yang et al.	2020
78	32839252	Nguyen et al.	2020
79	32934208	Manzella et al.	2020
80	33193388	Merker et al.	2020
81	33252038	Pal et al.	2020
82	35117346	Lai et al.	2020
83	32354737	Slemmons et al.	2020
84	31705255	Yuan et al.	2020
85	32142919	Molist et al.	2020
86	33177579	Paris et al.	2020
87	31226880	Yuan et al.	2020
88	31911079	Almacellas-Rabaiget et al.	2020
89	30307360	Ghayad et al.	2020
90	30365145	Tomoyasu et al.	2019
91	30447254	Azatyan et al.	2019
92	30563935	. Lowery et al.	2019
93	30565669	Sun et al.	2019
94	30610105	Kasiappan et al.	2019
95	30650360	Sesillo et al.	2019
96	30732578	De Giovanni et al.	2019
97	30850026	Xu et al.	2019
98	30926646	Marsh et al.	2019
99	31004084	Kaspar et al.	2019
100	31040162	Shukla et al.	2019
101	31064845	Levi et al.	2019
102	31099166	Kurmasheva et al.	2019
103	31113472	Bharathy et al.	2019
104	31428099	Vela et al.	2019
105	31524277	Zhang et al.	2019
106	31566597	Sesillo et al.	2019
107	31761617	Zhang et al.	2019
108	31325529	Marampon et al.	2019
109	30771426	Codenotti et al.	2019
110	30904164	Nakagawa et al.	2019
111	30833420	Bhat et al.	2019
112	29855693	Wierdl et al.	2018
113	30093562	Oristian et al.	2018
114	30108133	Elsaid	2018
115	30146332	Stewart et al.	2018
116	30190424	Lacey et al.	2018
117	30258985	Harwood et al.	2018
118	30416685	Namatame et al.	2018
